# Supplementary material for: Synthesis and Evaluation of Clinically Translatable Targeted Microbubbles Using a Microfluidic Device for In Vivo Ultrasound Molecular Imaging
Source: Int J Mol Sci. 2023 May 20;24(10):9048. doi: 10.3390/ijms24109048 (PMC10219500; doi:10.3390/ijms24109048)
Supplement: Supplementary file 1 [file ijms-24-09048-s001.zip]

Archive with 1 entries (1 files):
- ijms-2344839-supplementary.pdf
